# Supplementary material for: Two new rare species of Candolleomyces with pale spores from China
Source: MycoKeys. 2021 Jun 3;80:149–61. doi: 10.3897/mycokeys.80.67166 (PMC8192403; doi:10.3897/mycokeys.80.67166)
Supplement: XML Treatment for Candolleomyces subcacao [file mycokeys.80.67166-treatment1.xml]

<!DOCTYPE tp:taxon-treatment
  PUBLIC "-//TaxonX//DTD Taxonomic Treatment Publishing DTD v0 20100105//EN" "tax-treatment-NSO.dtd">
<tp:taxon-treatment xmlns:tp="http://www.plazi.org/taxpub"><tp:treatment-meta><kwd-group><label>Taxon classification</label><kwd><named-content xmlns:xlink="http://www.w3.org/1999/xlink" content-type="kingdom">Fungi</named-content></kwd><kwd><named-content xmlns:xlink="http://www.w3.org/1999/xlink" content-type="order">Agaricales</named-content></kwd><kwd><named-content xmlns:xlink="http://www.w3.org/1999/xlink" content-type="family">Psathyrellaceae</named-content></kwd></kwd-group><mixed-citation publication-type="journal"><person-group><name><surname>Bau</surname><given-names>Tolgor</given-names></name><name><surname>Yan</surname><given-names>Jun-Qing</given-names></name></person-group><article-title>Two new rare species of <italic><tp:taxon-name><tp:taxon-name-part taxon-name-part-type="genus" reg="Candolleomyces">Candolleomyces</tp:taxon-name-part></tp:taxon-name></italic> with pale spores from China</article-title><source>MycoKeys</source><day>03</day><month>6</month><year>2021</year><volume>80</volume><fpage>149</fpage><lpage>161</lpage><pub-id pub-id-type="doi">10.3897/mycokeys.80.67166</pub-id></mixed-citation></tp:treatment-meta><tp:nomenclature><tp:taxon-name><object-id xmlns:xlink="http://www.w3.org/1999/xlink" content-type="arpha" xlink:type="simple">308FE87E-E2F6-5A07-8764-3A615107335C</object-id>
              <tp:taxon-name-part taxon-name-part-type="genus" reg="Candolleomyces">Candolleomyces</tp:taxon-name-part>
              <tp:taxon-name-part taxon-name-part-type="species" reg="subcacao">subcacao</tp:taxon-name-part>
              <object-id xmlns:xlink="http://www.w3.org/1999/xlink" content-type="mycobank" xlink:type="simple">839231</object-id>
            </tp:taxon-name><tp:taxon-authority>T. Bau &amp; J.Q. Yan</tp:taxon-authority><tp:taxon-status xmlns:xlink="http://www.w3.org/1999/xlink" xlink:type="simple">sp. nov.</tp:taxon-status><xref ref-type="fig" rid="F2">Fig. 2</xref></tp:nomenclature><tp:treatment-sec sec-type="Holotype" id="SECID0EYYAG"><title>Holotype.</title><p>China. Henan Province: Bird Island, Nanwan Lake, Xinyang City, <named-content xmlns:xlink="http://www.w3.org/1999/xlink" content-type="dwc:verbatimCoordinates" xlink:type="simple"><named-content content-type="geo-json" specific-use="{&#34;type&#34;:&#34;Point&#34;,&#34;coordinates&#34;:[113.100850,32.112033]}" id="NCID0EBZAG" xlink:type="simple">32°06'43.32"N, 113°06'03.06"E</named-content></named-content>, 124 m elevation, 17 July 2016, Tolgor Bau, Jun-Qing Yan, HMJAU37807 (holotype!)</p></tp:treatment-sec><tp:treatment-sec sec-type="etymology" id="SECID0EGZAG"><title>Etymology.</title><p>Referring to its morphological similarity to <italic><tp:taxon-name><tp:taxon-name-part taxon-name-part-type="genus" reg="Candolleomyces">C.</tp:taxon-name-part> <tp:taxon-name-part taxon-name-part-type="species" reg="cacao">cacao</tp:taxon-name-part></tp:taxon-name></italic>.</p></tp:treatment-sec><tp:treatment-sec sec-type="diagnosis" id="SECID0EXZAG"><title>Diagnosis.</title><p>Differs from <italic><tp:taxon-name><tp:taxon-name-part taxon-name-part-type="genus" reg="Candolleomyces">C.</tp:taxon-name-part> <tp:taxon-name-part taxon-name-part-type="species" reg="cacao">cacao</tp:taxon-name-part></tp:taxon-name></italic> in having a distinct spore germ pore.</p></tp:treatment-sec><tp:treatment-sec sec-type="description" id="SECID0EI1AG"><title>Description.</title><p>Pileus 11–35 mm, spreading hemispherically to planar, hygrophanous, brown (7E7–7E8), striate up to halfway from the margin or indistinct, becoming slightly dirty white (7B1–7B2) upon drying. Veil pale brown (7A5–7B6), thin, fibrillose, falling off easily. Context thin and very fragile, dirty white (7B1–7B2), approximately 1.0 mm thick at the centre. Lamellae 3.0–4.0 mm wide, moderately close, adnate to slightly adnexed, pale brown (C3–C4) to dark brown (7D6–7E6), saw-toothed under 20× magnification. Stipe 40–50 mm long, approximately 2.0 mm thick, white (7A1–7B1), hollow, equal, smooth, with white fibrils (7A1–7B1) at the base. Odour and taste indistinct.</p><p>Spores 6.8–8.0(8.8) × 3.9–4.9 μm, <italic>Q</italic> = 1.4–1.8, ellipsoid to oblong-ellipsoid, profile slightly flattened on one side, rarely phaseoliform, inamyloid, smooth, pale yellow-brown, darkening in 5% <abbrev xmlns:xlink="http://www.w3.org/1999/xlink" xlink:title="potassium hydroxide" id="ABBRID0ER1AG" xlink:type="simple">KOH</abbrev>, pale brown, germ pores distinct, but small, approximately 1.0 μm wide. Basidia 17–22 × 6.1–7.3 μm, clavate, hyaline, 4-spored. Pleurocystidia absent. Cheilocystidia 22–36 × 9.8–14 μm, scattered to moderately numerous, various, utriform to fusiform, with an obtuse to broadly obtuse apex, rarely subcapitate or clavate, ovoid, thin-walled. Trama of gills irregular. Pileipellis consisting of 2–3 cells in the deep layer of the subglobose cell, 20–37 μm wide.</p></tp:treatment-sec><tp:treatment-sec sec-type="Habit and habitat" id="SECID0EV1AG"><title>Habit and habitat.</title><p>Solitary to scattered on rotten wood in oak forest.</p></tp:treatment-sec><tp:treatment-sec sec-type="material" id="SECID0E11AG"><title>Other specimens examined.</title><p>China. Henan Province: Bird Island, Nanwan Lake, Xinyang City, 17 July 2016, Tolgor Bau and Jun-Qing Yan, HMJAU37808, HMJAU37809; Borden Forest Park, Xinyang City, 17 July 2017, Jun-Qing Yan, HMJAU37898, HMJAU37899, HMJAU37900, HMJAU37948, HMJAU44554; Jiangxi Province: Jiangxi Agricultural University, Nanchang City, 3 June 2019, Jun-Qing Yan, HFJAU0716, 9 June 2019, Jun-Qing Yan, HFJAU1274; Yun Bi Feng National Forest Park, Shangrao City, 5 July 2019, HFJAU1014.</p><fig id="F2" position="float" orientation="portrait"><object-id xmlns:xlink="http://www.w3.org/1999/xlink" content-type="doi" xlink:type="simple">10.3897/mycokeys.80.67166.figure2</object-id><object-id xmlns:xlink="http://www.w3.org/1999/xlink" content-type="arpha" xlink:type="simple">90737369-60ED-5235-9275-FC3F72D50DDC</object-id><label>Figure 2.</label><caption><p>Basidiomata and microscopic features of <italic><tp:taxon-name><tp:taxon-name-part taxon-name-part-type="genus" reg="Candolleomyces">Candolleomyces</tp:taxon-name-part> <tp:taxon-name-part taxon-name-part-type="species" reg="subcacao">subcacao</tp:taxon-name-part></tp:taxon-name></italic><bold>a–c</bold> Basidiomata <bold>d</bold> spores <bold>e</bold> basidia <bold>f</bold> pileipellis <bold>g</bold> cheilocystidia. Scale bars: 10 mm (<bold>a–c</bold>); 10 μm (<bold>d–g</bold>).</p></caption><graphic xmlns:xlink="http://www.w3.org/1999/xlink" xlink:href="mycokeys-80-149-g002.jpg" position="float" orientation="portrait" xlink:type="simple" id="oo_551410.jpg"><uri content-type="original_file" xlink:type="simple">https://binary.pensoft.net/fig/551410</uri></graphic></fig></tp:treatment-sec></tp:taxon-treatment>
