# Supplementary material for: Two new rare species of Candolleomyces with pale spores from China
Source: MycoKeys. 2021 Jun 3;80:149–61. doi: 10.3897/mycokeys.80.67166 (PMC8192403; doi:10.3897/mycokeys.80.67166)
Supplement: XML Treatment for Candolleomyces subminutisporus [file mycokeys.80.67166-treatment2.xml]

<!DOCTYPE tp:taxon-treatment
  PUBLIC "-//TaxonX//DTD Taxonomic Treatment Publishing DTD v0 20100105//EN" "tax-treatment-NSO.dtd">
<tp:taxon-treatment xmlns:tp="http://www.plazi.org/taxpub"><tp:treatment-meta><kwd-group><label>Taxon classification</label><kwd><named-content xmlns:xlink="http://www.w3.org/1999/xlink" content-type="kingdom">Fungi</named-content></kwd><kwd><named-content xmlns:xlink="http://www.w3.org/1999/xlink" content-type="order">Agaricales</named-content></kwd><kwd><named-content xmlns:xlink="http://www.w3.org/1999/xlink" content-type="family">Psathyrellaceae</named-content></kwd></kwd-group><mixed-citation publication-type="journal"><person-group><name><surname>Bau</surname><given-names>Tolgor</given-names></name><name><surname>Yan</surname><given-names>Jun-Qing</given-names></name></person-group><article-title>Two new rare species of <italic><tp:taxon-name><tp:taxon-name-part taxon-name-part-type="genus" reg="Candolleomyces">Candolleomyces</tp:taxon-name-part></tp:taxon-name></italic> with pale spores from China</article-title><source>MycoKeys</source><day>03</day><month>6</month><year>2021</year><volume>80</volume><fpage>149</fpage><lpage>161</lpage><pub-id pub-id-type="doi">10.3897/mycokeys.80.67166</pub-id></mixed-citation></tp:treatment-meta><tp:nomenclature><tp:taxon-name><object-id xmlns:xlink="http://www.w3.org/1999/xlink" content-type="arpha" xlink:type="simple">AB520731-8C1A-51A7-8D5E-1036296C5215</object-id>
              <tp:taxon-name-part taxon-name-part-type="genus" reg="Candolleomyces">Candolleomyces</tp:taxon-name-part>
              <tp:taxon-name-part taxon-name-part-type="species" reg="subminutisporus">subminutisporus</tp:taxon-name-part>
              <object-id xmlns:xlink="http://www.w3.org/1999/xlink" content-type="mycobank" xlink:type="simple">839232</object-id>
            </tp:taxon-name><tp:taxon-authority>T. Bau &amp; J.Q. Yan</tp:taxon-authority><tp:taxon-status xmlns:xlink="http://www.w3.org/1999/xlink" xlink:type="simple">sp. nov.</tp:taxon-status><xref ref-type="fig" rid="F3">Fig. 3</xref></tp:nomenclature><tp:treatment-sec sec-type="etymology" id="SECID0ES4AG"><title>Etymology.</title><p>Referring to the small spores.</p></tp:treatment-sec><tp:treatment-sec sec-type="Holotype" id="SECID0EX4AG"><title>Holotype.</title><p>China. Henan Province: Boerdeng National Forest Park, Xinyang City, 16 July 2017, Tolgor Bau and Jun-Qing Yan, HMJAU37801 (holotype!).</p></tp:treatment-sec><tp:treatment-sec sec-type="diagnosis" id="SECID0E34AG"><title>Diagnosis.</title><p>Differs from <italic><tp:taxon-name><tp:taxon-name-part taxon-name-part-type="genus" reg="Candolleomyces">C.</tp:taxon-name-part> <tp:taxon-name-part taxon-name-part-type="species" reg="sulcatotuberculosus">sulcatotuberculosus</tp:taxon-name-part></tp:taxon-name></italic> in having smaller spores (5.8–6.8 μm long).</p></tp:treatment-sec><tp:treatment-sec sec-type="description" id="SECID0EN5AG"><title>Description.</title><p>Pileus 8.0–22 mm, spreading hemispherically to broadly conical convex, hygrophanous, pale yellow-brown (6C7–6C8) at the centre, pale at the margin (6A2–6A4), striate from margin to centre, becoming pale brown (6B6–6B7) when dry. Veil present in early stages, thin, white (6A1), fibrillose, evanescent. Context thin and very fragile, 1.0–1.5 mm thick at the centre, same colour as the pileus. Lamellae 2.5–3.0 mm wide, adnate, moderately close, white (6B1) to pale coffee (6B2–6B3), edges saw-toothed under 20× magnification. Stipes 15–40 mm long, 1.0–2.0 mm thick, cylindrical, hollow, white (6B1), sometimes subhyaline or slightly yellow-brown (6A2–6B2) at the base, apex pruinose, evanescent, slightly expanded at the base. Odour and taste indistinct.</p><p>Spores 5.8–6.8(7.8) × 3.8–4.9 μm, <italic>Q</italic> = 1.4–1.8, ovoid, ellipsoid to oblong-ellipsoid, in profile flattened on one side, rarely phaseoliform, inamyloid, smooth, very pale, nearly hyaline in water and 5% <abbrev xmlns:xlink="http://www.w3.org/1999/xlink" xlink:title="potassium hydroxide" id="ABBRID0EW5AG" xlink:type="simple">KOH</abbrev>, germ pore absent. Basidia 14–20 × 7.3–7.8 μm, 4-spored, clavate, hyaline. Pleurocystidia absent. Cheilocystidia 20–32 × 11–17 μm, utriform, with obtuse apex, bottom side tapering to the long or short stipe. Caulocystidia 27–42 × 6.1–9.8 μm, present at the apex, mostly solitary, various, similar to cheilocystidia or clavate and subcapitate or not. Trama of gills irregular. Pileipellis consists of 1–2 cells in a deep layer of the subglobose cell, up to 36 μm broad.</p><fig id="F3" position="float" orientation="portrait"><object-id xmlns:xlink="http://www.w3.org/1999/xlink" content-type="doi" xlink:type="simple">10.3897/mycokeys.80.67166.figure3</object-id><object-id xmlns:xlink="http://www.w3.org/1999/xlink" content-type="arpha" xlink:type="simple">E4CA07A2-1243-57CB-9B7A-570778FD3665</object-id><label>Figure 3.</label><caption><p>Basidiomata and microscopic features of <italic><tp:taxon-name><tp:taxon-name-part taxon-name-part-type="genus" reg="Candolleomyces">Candolleomyces</tp:taxon-name-part> <tp:taxon-name-part taxon-name-part-type="species" reg="subminutisporus">subminutisporus</tp:taxon-name-part></tp:taxon-name></italic><bold>a–c</bold> Basidiomata <bold>d</bold> spores <bold>e</bold> basidia <bold>f</bold> pileipellis <bold>g</bold> cheilocystidia <bold>h</bold> caulocystidia. Scale bars: 10 mm (<bold>a–c</bold>); 10 μm (<bold>d–h</bold>).</p></caption><graphic xmlns:xlink="http://www.w3.org/1999/xlink" xlink:href="mycokeys-80-149-g003.jpg" position="float" orientation="portrait" xlink:type="simple" id="oo_551412.jpg"><uri content-type="original_file" xlink:type="simple">https://binary.pensoft.net/fig/551412</uri></graphic></fig></tp:treatment-sec><tp:treatment-sec sec-type="Habit and habitat" id="SECID0ECABG"><title>Habit and habitat.</title><p>Scattered on rotten wood or humus in <italic><tp:taxon-name><tp:taxon-name-part taxon-name-part-type="genus" reg="Pinus">Pinus</tp:taxon-name-part> <tp:taxon-name-part taxon-name-part-type="species" reg="massoniana">massoniana</tp:taxon-name-part></tp:taxon-name></italic> and oak forests.</p></tp:treatment-sec><tp:treatment-sec sec-type="material" id="SECID0ETABG"><title>Other specimens examined.</title><p>China. Anhui Province: Huangshan City, 3 July 2018, Jun-Qing Yan, HFJAU1253, HFJAU1361; Guangxi Zhuang Autonomous Region: Qingxiushan National Forest Park, Nanning City, 12 Aug 2016, HMJAU37930; Phoenix Valley Forest Park, Nanning City, 17 Aug 2016, Jun-Qing Yan, HMJAU37950; Henan Province: Boerdeng National Forest Park, Xinyang City, 16 July 2017, Jun-Qing Yan, HMJAU37916, HMJAU37958; 17 July 2017, Jun-Qing Yan, HMJAU37959, HMJAU37960, HMJAU37961: Hubei Province: Dagui Temple National Forest Park, Suizhou City, 16 July 2016, Tolgor Bau and Jun-Qing Yan, HMJAU37800; Jiangxi Province: Lushan Mountain, Jiujiang City, 30 June 2020, Jun-Qing Yan, HFJAU0921; Yunnan Province: Kunming Botanical Garden, Kunming City, 6 Aug 2016, Jun-Qing Yan, HMJAU37929.</p><sec sec-type="New combination" id="SECID0EYABG"><title>New combination</title></sec></tp:treatment-sec></tp:taxon-treatment>
