# Supplementary material for: Two new rare species of Candolleomyces with pale spores from China
Source: MycoKeys. 2021 Jun 3;80:149–61. doi: 10.3897/mycokeys.80.67166 (PMC8192403; doi:10.3897/mycokeys.80.67166)
Supplement: XML Treatment for Candolleomyces cladii-marisci [file mycokeys.80.67166-treatment3.xml]

<!DOCTYPE tp:taxon-treatment
  PUBLIC "-//TaxonX//DTD Taxonomic Treatment Publishing DTD v0 20100105//EN" "tax-treatment-NSO.dtd">
<tp:taxon-treatment xmlns:tp="http://www.plazi.org/taxpub"><tp:treatment-meta><kwd-group><label>Taxon classification</label><kwd><named-content xmlns:xlink="http://www.w3.org/1999/xlink" content-type="kingdom">Fungi</named-content></kwd><kwd><named-content xmlns:xlink="http://www.w3.org/1999/xlink" content-type="order">Agaricales</named-content></kwd><kwd><named-content xmlns:xlink="http://www.w3.org/1999/xlink" content-type="family">Psathyrellaceae</named-content></kwd></kwd-group><mixed-citation publication-type="journal"><person-group><name><surname>Bau</surname><given-names>Tolgor</given-names></name><name><surname>Yan</surname><given-names>Jun-Qing</given-names></name></person-group><article-title>Two new rare species of <italic><tp:taxon-name><tp:taxon-name-part taxon-name-part-type="genus" reg="Candolleomyces">Candolleomyces</tp:taxon-name-part></tp:taxon-name></italic> with pale spores from China</article-title><source>MycoKeys</source><day>03</day><month>6</month><year>2021</year><volume>80</volume><fpage>149</fpage><lpage>161</lpage><pub-id pub-id-type="doi">10.3897/mycokeys.80.67166</pub-id></mixed-citation></tp:treatment-meta><tp:nomenclature><tp:taxon-name><object-id xmlns:xlink="http://www.w3.org/1999/xlink" content-type="arpha" xlink:type="simple">A75074AE-E5AE-5E5A-9130-60CC01034AA0</object-id>
              <tp:taxon-name-part taxon-name-part-type="genus" reg="Candolleomyces">Candolleomyces</tp:taxon-name-part>
              <tp:taxon-name-part taxon-name-part-type="species" reg="cladii-marisci">cladii-marisci</tp:taxon-name-part>
              <object-id xmlns:xlink="http://www.w3.org/1999/xlink" content-type="mycobank" xlink:type="simple">839233</object-id>
            </tp:taxon-name><tp:taxon-authority>(G. Sicoli, N.G. Passalacqua, A.B. De Giuseppe, A.M. Palermo &amp; G. Pellegrino) J.Q. Yan</tp:taxon-authority><tp:taxon-status xmlns:xlink="http://www.w3.org/1999/xlink" xlink:type="simple">comb. nov.</tp:taxon-status><tp:nomenclature-citation-list><tp:nomenclature-citation><tp:taxon-name>
                  <tp:taxon-name-part taxon-name-part-type="genus" reg="Psathyrella">Psathyrella</tp:taxon-name-part> <tp:taxon-name-part taxon-name-part-type="species" reg="cladii-marisci">cladii-marisci</tp:taxon-name-part></tp:taxon-name><comment>Sicoli, N.G. Passal., De Giuseppe, Palermo &amp; Pellegrino, MycoKeys 52: 99, 2019. Basionym. </comment></tp:nomenclature-citation></tp:nomenclature-citation-list></tp:nomenclature><tp:treatment-sec sec-type="notes" id="SECID0EWCBG"><title>Note.</title><p>According to the ITS phylogenetic analysis including the type specimen, <italic><tp:taxon-name><tp:taxon-name-part taxon-name-part-type="genus" reg="Psathyrella">P.</tp:taxon-name-part> <tp:taxon-name-part taxon-name-part-type="species" reg="cladii-marisci">cladii-marisci</tp:taxon-name-part></tp:taxon-name></italic> belongs to <italic><tp:taxon-name><tp:taxon-name-part taxon-name-part-type="genus" reg="Candolleomyces">Candolleomyces</tp:taxon-name-part></tp:taxon-name></italic> and has a close phylogenetic relationship with <italic><tp:taxon-name><tp:taxon-name-part taxon-name-part-type="genus" reg="Candolleomyces">C.</tp:taxon-name-part> <tp:taxon-name-part taxon-name-part-type="species" reg="candolleanus">candolleanus</tp:taxon-name-part></tp:taxon-name></italic>, <italic><tp:taxon-name><tp:taxon-name-part taxon-name-part-type="genus" reg="Candolleomyces">C.</tp:taxon-name-part> <tp:taxon-name-part taxon-name-part-type="species" reg="badiophyllus">badiophyllus</tp:taxon-name-part></tp:taxon-name></italic> and <italic><tp:taxon-name><tp:taxon-name-part taxon-name-part-type="genus" reg="Candolleomyces">C.</tp:taxon-name-part> <tp:taxon-name-part taxon-name-part-type="species" reg="trinitatensis">trinitatensis</tp:taxon-name-part></tp:taxon-name></italic>. In addition, the morphological characteristics of this species correspond to <italic><tp:taxon-name><tp:taxon-name-part taxon-name-part-type="genus" reg="Candolleomyces">Candolleomyces</tp:taxon-name-part></tp:taxon-name></italic>, which lack pleurocystidia.</p><p>For detailed descriptions and line drawings of this species, see <xref ref-type="bibr" rid="B24">Sicoli et al. (2019a</xref>; <xref ref-type="bibr" rid="B25">b</xref>).</p></tp:treatment-sec><ref-list><ref id="B24"><mixed-citation xmlns:xlink="http://www.w3.org/1999/xlink" xlink:type="simple"><person-group><name name-style="western"><surname>Sicoli</surname><given-names>G</given-names></name><name name-style="western"><surname>Passalacqua</surname><given-names>NG</given-names></name><name name-style="western"><surname>De Giuseppe</surname><given-names>AB</given-names></name><name name-style="western"><surname>Palermo</surname><given-names>AM</given-names></name><name name-style="western"><surname>Pellegrino</surname><given-names>G</given-names></name></person-group> (<year>2019a</year>) <article-title>A new species of <italic><tp:taxon-name><tp:taxon-name-part taxon-name-part-type="genus">Psathyrella</tp:taxon-name-part></tp:taxon-name></italic> (<tp:taxon-name><tp:taxon-name-part taxon-name-part-type="family">Psathyrellaceae</tp:taxon-name-part></tp:taxon-name>, <tp:taxon-name><tp:taxon-name-part taxon-name-part-type="order">Agaricales</tp:taxon-name-part></tp:taxon-name>) from Italy.</article-title><source>MycoKeys</source><volume>52</volume>: <fpage>89</fpage>–<lpage>102</lpage>. <ext-link xlink:type="simple" ext-link-type="doi" xlink:href="10.3897/mycokeys.52.31415">https://doi.org/10.3897/mycokeys.52.31415</ext-link></mixed-citation></ref><ref id="B25"><mixed-citation xmlns:xlink="http://www.w3.org/1999/xlink" xlink:type="simple"><person-group><name name-style="western"><surname>Sicoli</surname><given-names>G</given-names></name><name name-style="western"><surname>Passalacqua</surname><given-names>NG</given-names></name><name name-style="western"><surname>De Giuseppe</surname><given-names>AB</given-names></name><name name-style="western"><surname>Palermo</surname><given-names>AM</given-names></name><name name-style="western"><surname>Pellegrino</surname><given-names>G</given-names></name></person-group> (<year>2019b</year>) Corrigendum: Sicoli G, Passalacqua NG, De Giuseppe AB, Palermo AM, Pellegrino G (2019) A new species of <italic><tp:taxon-name><tp:taxon-name-part taxon-name-part-type="genus">Psathyrella</tp:taxon-name-part></tp:taxon-name></italic> (<tp:taxon-name><tp:taxon-name-part taxon-name-part-type="family">Psathyrellaceae</tp:taxon-name-part></tp:taxon-name>, <tp:taxon-name><tp:taxon-name-part taxon-name-part-type="order">Agaricales</tp:taxon-name-part></tp:taxon-name>) from Italy. MycoKeys 52: 89–102. MycoKeys 58: e129. <ext-link xlink:type="simple" ext-link-type="doi" xlink:href="10.3897/mycokeys.58.38856">https://doi.org/10.3897/mycokeys.58.38856</ext-link></mixed-citation></ref></ref-list></tp:taxon-treatment>
